# Supplementary material for: Data sets of predicted stable and meta-stable crystalline phase structural of NB-N system under pressure
Source: Data Brief. 2020 Jul 22;32:106054. doi: 10.1016/j.dib.2020.106054 (PMC7399131; doi:10.1016/j.dib.2020.106054)
Supplement: Supplementary file 1 — Supplementary material contains the following: The files INPUT.txt, that contain the settings for each one of the pressures presented in this document, and the folder Specific, in which are stored the QE inputs file identified as qEspresso_options.txt. Besides, a script in BASH Shell labeled as install_QeOcXc, with which the programs QE, Gnuplot, Octave and XCrySDen can be installed, as well as their packages and dependencies. In addition, a script in Python named POSCAR2QE is provided, which converts the USPEX results found in POSCAR format to the QE input file format. In order to recreate or extend the presented results, it is necessary to remove the .txt extension from the QE files and rename the USPEX input files as INPUT.txt [file mmc1.xml]

<?xml version="1.0" encoding="utf-8" standalone="no"?>
<data>
  <datasets>
    <author>jcsierra@unimagdalena.edu.co</author>
    <type>0</type>
    <dataset>
      <value>6</value>
      <reason>Other (please explain)</reason>
      <comments>I have submitted my raw data as a supplementary data file along with my manuscript.</comments>
    </dataset>
  </datasets>
</data>
